# Supplementary material for: Ganoderic Acid A alleviates the degeneration of intervertebral disc via suppressing the activation of TLR4/NLRP3 signaling pathway
Source: Bioengineered. 2022 May 3;13(5):11684–93. doi: 10.1080/21655979.2022.2070996 (PMC9275919; doi:10.1080/21655979.2022.2070996)
Supplement: Supplemental Material [file KBIE_A_2070996_SM5057.zip]

Archive with 4 entries (3 files):
- supplementary/
- supplementary/ethical.pdf
- supplementary/flow cytometry.zip
- supplementary/WB.pptx
